# Supplementary material for: Risk of Stroke Among Different Metabolic Obesity Phenotypes: A Systematic Review and Meta-Analysis
Source: Front Cardiovasc Med. 2022 Apr 25;9:844550. doi: 10.3389/fcvm.2022.844550 (PMC9081493; doi:10.3389/fcvm.2022.844550)
Supplement: Supplementary Data Sheet 1 — The full list of excluded studies. [file Data_Sheet_1.xls]

## Sheet: Screened by full-text
No.	Title	Stage	Excluded reason
1	PARK S K, JUNG J Y, OH C M, et al. Components of metabolic syndrome and their relation to the risk of incident cerebral infarction [J]. Endocrine journal, 2020,	Full-text assessed	Not eligible exposure and control
2	NAM K W, KWON H M, JEONG H Y, et al. Obesity without metabolic disorder and silent brain infarcts in aneurologically healthy population [J]. International journal of obesity (2005), 2020, 44(2): 362-7.	Full-text assessed	Not prospective cohort study
3	LIND L, RIS RUS U, ÄRNL V J. Impact of the Definition of Metabolically Healthy Obesity on the Association with Incident Cardiovascular Disease [J]. Metabolic syndrome and related disorders, 2020, 18(6): 302-7.	Full-text assessed	No outcome of interest
4	GUEMBE M J, FERNANDEZ-LAZARO C I, SAYON-OREA C, et al. Risk for cardiovascular disease associated with metabolic syndrome and its components: a 13-year prospective study in the RIVANA cohort [J]. Cardiovascular diabetology, 2020, 19(1):	Full-text assessed	Not eligible exposure and control
5	DEBOER M D, FILIPP S L, SIMS M, et al. Risk of Ischemic Stroke Increases over the Spectrum of Metabolic Syndrome Severity [J]. Stroke, 2020, 51(8): 2548-52.	Full-text assessed	Not eligible exposure and control
6	CHEN X, GUI G, JI W, et al. The relationship between obesity subtypes based on BMI and cardio-cerebrovascular disease [J]. Hypertension research : official journal of the Japanese Society of Hypertension, 2019, 42(6): 912-9.	Full-text assessed	Not prospective cohort study
7	SPONHOLTZ T, ECHOUFFO-TCHEUGUI J B, VASAN R S. Stability of obesity and metabolic health and the risk of cardiovascular disease [J]. Circulation, 2018, 137	Full-text assessed	Conference abstract or full details unavailable
8	SARRAFZADEGAN N, GHARIPOUR M, SADEGHI M, et al. Metabolic Syndrome and the Risk of Ischemic Stroke [J]. Journal of Stroke and Cerebrovascular Diseases, 2017, 26(2): 286-94.	Full-text assessed	Not eligible exposure and control
9	SEO Y G, CHOI H C, CHO B. The Relationship between Metabolically Obese Non-Obese Weight and Stroke: The Korea National Health and Nutrition Examination Survey [J]. PloS one, 2016, 11(8): e0160846.	Full-text assessed	Not prospective cohort study
10	GUO F, GARVEY W T. Cardiometabolic disease risk in metabolically healthy and unhealthy obesity: Stability of metabolic health status in adults [J]. Obesity (Silver Spring, Md), 2016, 24(2): 516-25.	Full-text assessed	Not eligible exposure and control
11	DHANA K, KOOLHAAS C M, VAN ROSSUM E F C, et al. Metabolically healthy obesity and the risk of cardiovascular disease in the elderly population [J]. PloS one, 2016, 11(4):	Full-text assessed	No outcome of interest
12	RYU S, CHANG Y, CHO J, et al. Metabolically healthy obesity and the risk of incident ischemic heart disease and stroke-the kangbuk Samsung health study [J]. Circulation, 2015, 131(	Full-text assessed	Conference abstract or full details unavailable
13	GUO F, GARVEY W T. The healthy obese are alive and well: Reduced risk of diabetes, CHD, and mortality [J]. Diabetes, 2014, 63(A512.	Full-text assessed	Conference abstract or full details unavailable
14	BYUN A, KWON S, SHIM K, et al. Preventive stroke strategies metabolic health is more closely associated with prevalence of stroke than obesity [J]. International Journal of Stroke, 2014, 9(275.	Full-text assessed	Conference abstract or full details unavailable
15	SKOTT ANDERSEN S, BERGER S M, ANDERSSON C, et al. Associations between being obese but metabolically healthy and risk of myocardial infarction, stroke and mortality - A nationwide study of fertile women [J]. European heart journal, 2013, 34(491.	Full-text assessed	Conference abstract or full details unavailable
16	APPLETON S L, SEABORN C J, VISVANATHAN R, et al. Diabetes and cardiovascular disease outcomes in the metabolically healthy obese phenotype: a cohort study [J]. Diabetes care, 2013, 36(8): 2388-94.	Full-text assessed	No outcome of interest
17	OGORODNIKOVA A D, KIM M, MCGINN A P, et al. Incident cardiovascular disease events in metabolically benign obese individuals [J]. Obesity (Silver Spring, Md), 2012, 20(3): 651-9.	Full-text assessed	No outcome of interest
18	NOVO S, PERITORE A, GUARNERI F P, et al. Metabolic syndrome (MetS) predicts cardio and cerebrovascular events in a twenty years follow-up. A prospective study [J]. Atherosclerosis, 2012, 223(2): 468-72.	Full-text assessed	No outcome of interest
19	VOULGARI C, DILAVERIS P, TSIOUFIS C, et al. Burden of cardiovascular disease in “metabolically benign” obese compared with “insulin-resistant” normal-weight individuals [J]. Diabetologia, 2011, 54(S100-S1.	Full-text assessed	Conference abstract or full details unavailable
20	NIWA Y, ISHIKAWA S, GOTOH T, et al. Association between stroke and metabolic syndrome in a Japanese population: Jichi Medical School (JMS) Cohort Study [J]. Journal of epidemiology / Japan Epidemiological Association, 2010, 20(1): 62-9.	Full-text assessed	Not eligible exposure and control
21	KHANG Y H, CHO S I, KIM H R. Risks for cardiovascular disease, stroke, ischaemic heart disease, and diabetes mellitus associated with the metabolic syndrome using the new harmonised definition: Findings from nationally representative longitudinal data from an Asian population [J]. Atherosclerosis, 2010, 213(2): 579-85.	Full-text assessed	Not eligible exposure and control
22	JICHUN C, JIANXIN L, JIE C, et al. Metabolic syndrome and its components predict incident stroke in the prospective cohort of InterASIA study [J]. Circulation, 2010, 122(2): e90.	Full-text assessed	Conference abstract or full details unavailable
23	ZHANG W W, LIU C Y, WANG Y J, et al. Metabolic syndrome increases the risk of stroke: a 5-year follow-up study in a Chinese population [J]. Journal of neurology, 2009, 256(9): 1493-9.	Full-text assessed	Not eligible exposure and control
24	RODRIGUEZ-COLON S M, MO J, DUAN Y, et al. Metabolic syndrome clusters and the risk of incident stroke: The atherosclerosis risk in communities (ARIC) study [J]. Stroke, 2009, 40(1): 200-5.	Full-text assessed	Not eligible exposure and control
25	KNUIMAN M W, HUNG J, DIVITINI M L, et al. Utility of the metabolic syndrome and its components in the prediction of incident cardiovascular disease: Aprospective cohort study [J]. European Journal of Cardiovascular Prevention and Rehabilitation, 2009, 16(2): 235-41.	Full-text assessed	Not eligible exposure and control
26	WANG J, RUOTSALAINEN S, MOILANEN L, et al. The metabolic syndrome predicts incident stroke: A 14-year follow-up study in elderly people in Finland [J]. Stroke, 2008, 39(4): 1078-83.	Full-text assessed	Not eligible exposure and control
27	SAITO I, KONISHI M, WATANABE K, et al. The metabolic syndrome and risk of stroke in a rural community in Japan [J]. [Nippon kōshū eisei zasshi] Japanese journal of public health, 2007, 54(10): 677-83.	Full-text assessed	Conference abstract or full details unavailable
28	HE Y, JIANG B, WANG J, et al. BMI versus the metabolic syndrome in relation to cardiovascular risk in elderly Chinese individuals [J]. Diabetes care, 2007, 30(8): 2128-34.	Full-text assessed	Not prospective cohort study
29	MEIGS J B, WILSON P W, FOX C S, et al. Body mass index, metabolic syndrome, and risk of type 2 diabetes or cardiovascular disease [J]. The Journal of clinical endocrinology and metabolism, 2006, 91(8): 2906-12.	Full-text assessed	No outcome of interest
30	MCNEILL A M, KATZ R, GIRMAN C J, et al. Metabolic syndrome and cardiovascular disease in older people: The cardiovascular health study [J]. Journal of the American Geriatrics Society, 2006, 54(9): 1317-24.	Full-text assessed	No outcome of interest
31	KURL S, LAUKKANEN J A, NISKANEN L, et al. Metabolic syndrome and the risk of stroke in middle-aged men [J]. Stroke, 2006, 37(3): 806-11.	Full-text assessed	Not eligible exposure and control
32	MCNEILL A M, ROSAMOND W D, GIRMAN C J, et al. The metabolic syndrome and 11-year risk of incident cardiovascular disease in the atherosclerosis risk in communities study [J]. Diabetes care, 2005, 28(2): 385-90.	Full-text assessed	Not eligible exposure and control
33	FORD E S. The metabolic syndrome and mortality from cardiovascular disease and all-causes: Findings from the National Health and Nutrition Examination Survey II Mortality Study [J]. Atherosclerosis, 2004, 173(2): 309-14.	Full-text assessed	Not eligible exposure and control
34	WU G X, WU Z S, LIU J, et al. A study on the incidence of cardiovascular disease on the metabolic syndrome in 11 provinces in China [J]. Zhonghua liu xing bing xue za zhi = Zhonghua liuxingbingxue zazhi, 2003, 24(7): 551-3.	Full-text assessed	Not eligible exposure and control
